# Supplementary material for: Eucrate liui sp. nov. (Crustacea, Brachyura, Euryplacidae), a new crab species from the South China Sea, with the first record of Eucrate tripunctata in the region
Source: Zookeys. 2026 Jul 6;1284:185–204. doi: 10.3897/zookeys.1284.193896 (PMC13366056; doi:10.3897/zookeys.1284.193896)
Supplement: XML Treatment for Eucrate liui [file zookeys.1284.193896-treatment1.xml]

<!DOCTYPE tp:taxon-treatment
  PUBLIC "-//TaxonX//DTD Taxonomic Treatment Publishing DTD v0 20100105//EN" "tax-treatment-NSO.dtd">
<tp:taxon-treatment xmlns:tp="http://www.plazi.org/taxpub"><tp:treatment-meta><kwd-group><label>Taxon classification</label><kwd>
                <named-content content-type="kingdom">Animalia</named-content>
              </kwd><kwd>
                <named-content content-type="order">Decapoda</named-content>
              </kwd><kwd>
                <named-content content-type="family">Euryplacidae</named-content>
              </kwd></kwd-group><mixed-citation publication-type="journal"><person-group><name><surname>Ziming</surname><given-names>Yuan</given-names></name><name><surname>Zhongli</surname><given-names>Sha</given-names></name><name><surname>Jiao</surname><given-names>Cheng</given-names></name><name><surname>Wei</surname><given-names>Jiang</given-names></name></person-group><article-title><italic><tp:taxon-name><tp:taxon-name-part taxon-name-part-type="genus" reg="Eucrate">Eucrate</tp:taxon-name-part> <tp:taxon-name-part taxon-name-part-type="species" reg="liui">liui</tp:taxon-name-part></tp:taxon-name></italic> sp. nov. (<tp:taxon-name><tp:taxon-name-part taxon-name-part-type="subphylum" reg="Crustacea">Crustacea</tp:taxon-name-part></tp:taxon-name>, <tp:taxon-name><tp:taxon-name-part taxon-name-part-type="infraorder" reg="Brachyura">Brachyura</tp:taxon-name-part></tp:taxon-name>, <tp:taxon-name><tp:taxon-name-part taxon-name-part-type="family" reg="Euryplacidae">Euryplacidae</tp:taxon-name-part></tp:taxon-name>), a new crab species from the South China Sea, with the first record of <italic><tp:taxon-name><tp:taxon-name-part taxon-name-part-type="genus" reg="Eucrate">Eucrate</tp:taxon-name-part> <tp:taxon-name-part taxon-name-part-type="species" reg="tripunctata">tripunctata</tp:taxon-name-part></tp:taxon-name></italic> in the region</article-title><source>Zookeys</source><day>06</day><month>07</month><year>2026</year><volume>1284</volume><fpage>185</fpage><lpage>204</lpage><pub-id pub-id-type="doi">10.3897/zookeys.1284.193896</pub-id></mixed-citation></tp:treatment-meta><tp:nomenclature><tp:taxon-name><object-id xmlns:xlink="http://www.w3.org/1999/xlink" content-type="arpha" xlink:type="simple">6EB85DCB-9EE1-5D9E-9473-652B0DA9D11E</object-id>
                    		<tp:taxon-name-part taxon-name-part-type="genus" reg="Eucrate">Eucrate</tp:taxon-name-part> <tp:taxon-name-part taxon-name-part-type="species" reg="liui">liui</tp:taxon-name-part>
                    	
                    		<object-id xmlns:xlink="http://www.w3.org/1999/xlink" content-type="zoobank" xlink:type="simple">https://zoobank.org/32DC0CA8-DFF3-4F71-B3F3-074E692AF499</object-id>
                    	</tp:taxon-name><tp:taxon-status xmlns:xlink="http://www.w3.org/1999/xlink" xlink:type="simple">sp. nov.</tp:taxon-status><xref ref-type="fig" rid="F1">Figs 1</xref><xref ref-type="fig" rid="F2">, 2</xref><xref ref-type="fig" rid="F3">, 3</xref><xref ref-type="fig" rid="F4">, 4</xref><xref ref-type="fig" rid="F5">, 5</xref><xref ref-type="fig" rid="F6">, 6</xref><tp:nomenclature-citation-list><tp:nomenclature-citation><tp:taxon-name><tp:taxon-name-part taxon-name-part-type="genus" reg="Eucrate">Eucrate</tp:taxon-name-part> <tp:taxon-name-part taxon-name-part-type="species" reg="tripunctata">tripunctata</tp:taxon-name-part></tp:taxon-name><comment> —<xref ref-type="bibr" rid="B5">Castro and Ng 2010</xref>: 40–45, fig. 12D–F (in part). Non <tp:taxon-name><tp:taxon-name-part taxon-name-part-type="genus" reg="Eucrate">Eucrate</tp:taxon-name-part> <tp:taxon-name-part taxon-name-part-type="species" reg="tripunctata">tripunctata</tp:taxon-name-part></tp:taxon-name><xref ref-type="bibr" rid="B3">Campbell 1969</xref>.</comment></tp:nomenclature-citation></tp:nomenclature-citation-list></tp:nomenclature><tp:treatment-sec sec-type="Material examined"><title>Material examined.</title><p><bold><italic>Holotype</italic></bold>: China • 1 ♂, 16.5 × 13.5 mm; Aotou, Huizhou, Guangdong; 30 May 1976; leg. Sun Ruiping; MBM167054.</p><p><bold><italic>Paratypes</italic></bold>: China • 1 ♂, 19.3 × 16.1 mm, Hengling Village, Weizhou Island, Beihai, Guangxi; 25 Apr. 2010; leg. Wang Haiyan et al; low tide zone; MBM283322 • 1 ♂, 7.1 × 5.8 mm; Daoliao Village, Xinying, Hainan; 27 Nov. 2007; leg. Wang Yongliang; under rubble, green algae nearby, intertidal zone; MBM283320 • 1 ♀, 12.1 × 10.2 mm; Linchang reef, Hainan; 12 Apr. 2008; leg. Wang Yongliang &amp; Li Changwen; under rubble, coral reef; MBM283331 • 1 ♀, 12.1 × 9.8 mm, Linchang reef, Hainan; 11 Feb. 1992; MBM167049.</p></tp:treatment-sec><tp:treatment-sec sec-type="Comparative material"><title>Comparative material.</title><p><italic><tp:taxon-name><tp:taxon-name-part taxon-name-part-type="genus" reg="Eucrate">Eucrate</tp:taxon-name-part> <tp:taxon-name-part taxon-name-part-type="species" reg="tripunctata">tripunctata</tp:taxon-name-part></tp:taxon-name></italic> Campbell, 1969.</p><p>See the material examined of <italic><tp:taxon-name><tp:taxon-name-part taxon-name-part-type="genus" reg="Eucrate">E.</tp:taxon-name-part> <tp:taxon-name-part taxon-name-part-type="species" reg="tripunctata">tripunctata</tp:taxon-name-part></tp:taxon-name></italic>.</p><p><italic><tp:taxon-name><tp:taxon-name-part taxon-name-part-type="genus" reg="Eucrate">Eucrate</tp:taxon-name-part> <tp:taxon-name-part taxon-name-part-type="species" reg="crenata">crenata</tp:taxon-name-part></tp:taxon-name></italic> (de Haan, 1835).</p><p>China • 1 ♂, 1 ♀; Dijiao wharf, Beihai, Guangxi; 11 Apr. 2010; leg. Jiang Wei; MBM283302 • 1 ♂, 3 ♀; Yellow Sea; 15 Jul. 2010, leg. Jiang Wei et al.; MBM281546 • 3 ♂; Dijiao wharf, Beihai, Guangxi; 11 Apr. 2010; leg. Jiang Wei; MBM283312 • 1 ♀; Qingdao, Shandong; 3 Nov. 2019; leg. Yuan Ziming &amp; Meng Fei; MBM287001.</p></tp:treatment-sec><tp:treatment-sec sec-type="Diagnosis"><title>Diagnosis.</title><p>Carapace smooth; dorsal surface flat, with distinct ridges behind front, before second and third anterolateral teeth, and parallel to posterolateral margin; anterior margin with three triangular lobes; outer orbital teeth triangular and prominent; front prominent, divided into two lobes by a deep notch, followed by a shallow groove, which bifurcates at anterior margin of mesogastric region; frontal lobes concave. Pereopod 5 propodus and dactylus flat. Male pleon slender, T-shaped, lateral margins of pl 6 straight. First gonopod of male slender, curving laterally, with bifid squamous denticles. Second gonopod of male small, slightly curving, subdistal with subtriangular lobe.</p></tp:treatment-sec><tp:treatment-sec sec-type="Description"><title>Description.</title><p><bold><italic>Carapace</italic></bold> (Figs <xref ref-type="fig" rid="F1">1A</xref>, <xref ref-type="fig" rid="F1">1B</xref>, <xref ref-type="fig" rid="F2">2A</xref>) trapezoidal, breadth about 1.22 times length; dorsal surface smooth, flat, with anterior slightly elevated, posterior flat, and regions indistinct; front divided into two lobes by a median notch; front lobes slightly concave, with shallow groove originating from frontal notch, bifurcating at anterior margin of mesogastric region; orbit shorter than front, separated from front by deep notch; dorsal orbital edge with double folds, ventral orbital edge sinuous, middle lobe obtusely triangular, ventral inner orbital angle slightly prominent, blunt. Eye peduncles short, subequal to cornea; cornea large, spherical. Antennal basis disto-laterally prolonged, filling orbital hiatus; antennal flagellum excluded from orbit, long, reaching second anterolateral tooth. Outer orbital teeth triangular; anterolateral border armed with three triangular teeth excluding outer orbital teeth; first tooth broad, with obtusely angled tip; second most prominent, with acutely angled tip; third similar to second but less prominent and posterior margin extending backward. Posterolateral margin slightly converging backwards, longer than anterolateral margin. Carapace dorsal surface with four distinct pairs of ridges: one pair behind front, parallel to front; two pairs of curved smooth transverse ridges before second and third anterolateral teeth, parallel to each other; one pair of long ridges with irregular fine granules, parallel to posterolateral margin. Shallow H-shaped groove present between gastric and cardiac regions.</p><fig id="F1" position="float" orientation="portrait"><object-id xmlns:xlink="http://www.w3.org/1999/xlink" content-type="doi" xlink:type="simple">10.3897/zookeys.1284.193896.figure1</object-id><object-id xmlns:xlink="http://www.w3.org/1999/xlink" content-type="arpha" xlink:type="simple">AC185AE5-9B50-58B5-AE3E-444EFACE0435</object-id><label>Figure 1.</label><caption><p><italic><tp:taxon-name><tp:taxon-name-part taxon-name-part-type="genus" reg="Eucrate">Eucrate</tp:taxon-name-part> <tp:taxon-name-part taxon-name-part-type="species" reg="liui">liui</tp:taxon-name-part></tp:taxon-name></italic> sp. nov., male holotype (16.46 × 13.47 mm) (MBM167054). <bold>A</bold>. Overall body; <bold>B</bold>. Carapace; <bold>C</bold>. Frontal view; <bold>D</bold>. Thoracic sternites and abdomen; <bold>E</bold>. Right cheliped; <bold>F</bold>. Left cheliped. Scale bars: 10 mm (<bold>A</bold>); 5 mm (<bold>B–F</bold>).</p></caption><graphic xmlns:xlink="http://www.w3.org/1999/xlink" xlink:href="zookeys-1284-185_article-193896__-g001.jpg" id="oo_1708952.jpg" position="float" orientation="portrait" xlink:type="simple"><uri content-type="original_file" xlink:type="simple">https://binary.pensoft.net/fig/1708952</uri></graphic></fig><fig id="F2" position="float" orientation="portrait"><object-id xmlns:xlink="http://www.w3.org/1999/xlink" content-type="doi" xlink:type="simple">10.3897/zookeys.1284.193896.figure2</object-id><object-id xmlns:xlink="http://www.w3.org/1999/xlink" content-type="arpha" xlink:type="simple">890D85A5-45D8-589B-A884-5A8CFD63B892</object-id><label>Figure 2.</label><caption><p><italic><tp:taxon-name><tp:taxon-name-part taxon-name-part-type="genus" reg="Eucrate">Eucrate</tp:taxon-name-part> <tp:taxon-name-part taxon-name-part-type="species" reg="liui">liui</tp:taxon-name-part></tp:taxon-name></italic> sp. nov., male holotype (16.46 × 13.47 mm) (MBM167054). <bold>A</bold>. Carapace; <bold>B</bold>. Abdomen; <bold>C</bold>. <abbrev xmlns:xlink="http://www.w3.org/1999/xlink" xlink:title="fifth pereiopod" xlink:type="simple">P5</abbrev>, right; <bold>D</bold>. <abbrev xmlns:xlink="http://www.w3.org/1999/xlink" xlink:title="first gonopod of male" xlink:type="simple">G1</abbrev>, right, ventral view; <bold>E</bold>. Same, distal part; <bold>F</bold>. <abbrev xmlns:xlink="http://www.w3.org/1999/xlink" xlink:title="second gonopod of male" xlink:type="simple">G2</abbrev>, right, ventral view; <bold>G</bold>. Same, distal part. Scale bars: 5 mm (<bold>A–C</bold>); 1 mm (<bold>D</bold>); 0.5 mm (<bold>E, F</bold>); 0.1 mm (<bold>G</bold>).</p></caption><graphic xmlns:xlink="http://www.w3.org/1999/xlink" xlink:href="zookeys-1284-185_article-193896__-g002.jpg" id="oo_1708953.jpg" position="float" orientation="portrait" xlink:type="simple"><uri content-type="original_file" xlink:type="simple">https://binary.pensoft.net/fig/1708953</uri></graphic></fig><p><bold><italic>Epistome</italic></bold> (Fig. <xref ref-type="fig" rid="F1">1C</xref>) with lobular posterior margin and lateral lobes sinuous, divided from median lobes by a fissure; median portion with two lobes divided by a deep fissure. Third maxillipeds (Fig. <xref ref-type="fig" rid="F1">1C</xref>) completely covering buccal space; ischium subrectangular, with submedian longitudinal groove; merus subpentagonal, with anterolateral angle produced.</p><p><bold><italic>Thoracic sternum</italic></bold> (Fig. <xref ref-type="fig" rid="F1">1D</xref>) smooth, st 1, 2 fused, suture between st2, 3 distinct, curved forward; suture between st 3 and 4 only present on lateral edges; st 4 broad; sterno-pleonal lock located on posterior of st 5; st 8 completely covered by abdomen in male.</p><p><bold><italic>Chelipeds</italic></bold> (Fig. <xref ref-type="fig" rid="F1">1E, F</xref>) nearly equal, right slightly larger than left, robust; merus armed with two tubercles and strong subterminal teeth; carpus with internal tooth, and inner anterior margin with short tomentum; palm smooth, with outer surface and carpus covered by similar short tomentum; shallow groove present close to ventral margin, parallel to ventral margin; dactylus longer than dorsal margin of palm; fingers with sharp tips, cutting edges with blunt teeth; base of dactylus with tuft of tomentum.</p><p><bold><italic>Ambulatory legs</italic></bold> (Figs <xref ref-type="fig" rid="F1">1A</xref>, <xref ref-type="fig" rid="F2">2C</xref>) slender, smooth; margins of merus, propodus, and dactylus with setae; anterior margin of carpus with setae; dactylus slender, sharp; P4 longest, P3 and <abbrev xmlns:xlink="http://www.w3.org/1999/xlink" xlink:title="fifth pereiopod" xlink:type="simple">P5</abbrev> shortest, similar. <abbrev xmlns:xlink="http://www.w3.org/1999/xlink" xlink:title="fifth pereiopod" xlink:type="simple">P5</abbrev> (Fig. <xref ref-type="fig" rid="F2">2C</xref>) merus sinuous, nearly reaching third anterolateral tooth when folded; propodus and dactylus flat, propodus short, wide, about twice as long as wide.</p><p><bold><italic>Male pleon</italic></bold> (Figs <xref ref-type="fig" rid="F1">1D</xref>, <xref ref-type="fig" rid="F2">2B</xref>) slender, T-shaped; pl 1–3 wide, abruptly narrowing from pl 4; telson slender, tip sharp.</p><p><abbrev xmlns:xlink="http://www.w3.org/1999/xlink" xlink:title="first gonopod of male" xlink:type="simple">G1</abbrev> (Figs <xref ref-type="fig" rid="F2">2D</xref>, <xref ref-type="fig" rid="F2">2E</xref>, <xref ref-type="fig" rid="F3">3A–C</xref>) slender, curving laterally, with bifid squamous denticles on distal third, tip opening ventral, teardrop-shaped. <abbrev xmlns:xlink="http://www.w3.org/1999/xlink" xlink:title="second gonopod of male" xlink:type="simple">G2</abbrev> (Figs <xref ref-type="fig" rid="F2">2F</xref>, <xref ref-type="fig" rid="F2">2G</xref>, <xref ref-type="fig" rid="F3">3G</xref>, <xref ref-type="fig" rid="F3">3I</xref>) small, slightly curving, subdistal, with subtriangular lobe; margin of subdistal lobe divided into sharp, narrow setaceous lobes.</p><fig id="F3" position="float" orientation="portrait"><object-id xmlns:xlink="http://www.w3.org/1999/xlink" content-type="doi" xlink:type="simple">10.3897/zookeys.1284.193896.figure3</object-id><object-id xmlns:xlink="http://www.w3.org/1999/xlink" content-type="arpha" xlink:type="simple">515C0D71-5D9E-55ED-9A45-A42F5638D607</object-id><label>Figure 3.</label><caption><p><abbrev xmlns:xlink="http://www.w3.org/1999/xlink" xlink:title="scanning electron microscope" xlink:type="simple">SEM</abbrev> of the male gonopods. <bold>A</bold>. <abbrev xmlns:xlink="http://www.w3.org/1999/xlink" xlink:title="first gonopod of male" xlink:type="simple">G1</abbrev> of <italic><tp:taxon-name><tp:taxon-name-part taxon-name-part-type="genus" reg="Eucrate">E.</tp:taxon-name-part> <tp:taxon-name-part taxon-name-part-type="species" reg="liui">liui</tp:taxon-name-part></tp:taxon-name></italic> sp. nov., distal part, ventral view; <bold>B</bold>. Same, showing the tip; <bold>C</bold>. Same, showing the bifid squamous spines; <bold>D</bold>. <abbrev xmlns:xlink="http://www.w3.org/1999/xlink" xlink:title="first gonopod of male" xlink:type="simple">G1</abbrev> of <italic><tp:taxon-name><tp:taxon-name-part taxon-name-part-type="genus" reg="Eucrate">E.</tp:taxon-name-part> <tp:taxon-name-part taxon-name-part-type="species" reg="tripunctata">tripunctata</tp:taxon-name-part></tp:taxon-name></italic>, distal part, ventral view; <bold>E</bold>. Same, showing the tip; <bold>F</bold>. Same, showing bifid squamous spines; <bold>G</bold>. <abbrev xmlns:xlink="http://www.w3.org/1999/xlink" xlink:title="second gonopod of male" xlink:type="simple">G2</abbrev> of <italic><tp:taxon-name><tp:taxon-name-part taxon-name-part-type="genus" reg="Eucrate">E.</tp:taxon-name-part> <tp:taxon-name-part taxon-name-part-type="species" reg="liui">liui</tp:taxon-name-part></tp:taxon-name></italic> sp. nov., distal part; <bold>H</bold>. <abbrev xmlns:xlink="http://www.w3.org/1999/xlink" xlink:title="second gonopod of male" xlink:type="simple">G2</abbrev> of <italic><tp:taxon-name><tp:taxon-name-part taxon-name-part-type="genus" reg="Eucrate">E.</tp:taxon-name-part> <tp:taxon-name-part taxon-name-part-type="species" reg="tripunctata">tripunctata</tp:taxon-name-part></tp:taxon-name></italic>, distal part; <bold>I</bold>. <abbrev xmlns:xlink="http://www.w3.org/1999/xlink" xlink:title="second gonopod of male" xlink:type="simple">G2</abbrev> subdistal lobe of <italic><tp:taxon-name><tp:taxon-name-part taxon-name-part-type="genus" reg="Eucrate">E.</tp:taxon-name-part> <tp:taxon-name-part taxon-name-part-type="species" reg="liui">liui</tp:taxon-name-part></tp:taxon-name></italic> sp. nov.; <bold>J</bold>. <abbrev xmlns:xlink="http://www.w3.org/1999/xlink" xlink:title="second gonopod of male" xlink:type="simple">G2</abbrev> subdistal lobe of <italic><tp:taxon-name><tp:taxon-name-part taxon-name-part-type="genus" reg="Eucrate">E.</tp:taxon-name-part> <tp:taxon-name-part taxon-name-part-type="species" reg="tripunctata">tripunctata</tp:taxon-name-part></tp:taxon-name></italic>.</p></caption><graphic xmlns:xlink="http://www.w3.org/1999/xlink" xlink:href="zookeys-1284-185_article-193896__-g003.jpg" id="oo_1708954.jpg" position="float" orientation="portrait" xlink:type="simple"><uri content-type="original_file" xlink:type="simple">https://binary.pensoft.net/fig/1708954</uri></graphic></fig></tp:treatment-sec><tp:treatment-sec sec-type="Live colouration"><title>Live colouration.</title><p>This species shows significant variation in body colouration, which can be broadly divided into two types (Fig. <xref ref-type="fig" rid="F4">4</xref>). Type A (Figs <xref ref-type="fig" rid="F4">4A</xref>, <xref ref-type="fig" rid="F4">4B</xref>, <xref ref-type="fig" rid="F5">5</xref>): carapace orange-red to nearly black or dark violet; chelipeds white; ambulatory legs white, with orange-red rings. Type B (Fig. <xref ref-type="fig" rid="F4">4C</xref>): carapace grey to brown, darker in gastric region, with white marbling; chelipeds white, with grey reticulation; ambulatory legs white, with grey rings. These colour variations may be attributed to individual growth stages or environmental factors within the habitat.</p><fig id="F4" position="float" orientation="portrait"><object-id xmlns:xlink="http://www.w3.org/1999/xlink" content-type="doi" xlink:type="simple">10.3897/zookeys.1284.193896.figure4</object-id><object-id xmlns:xlink="http://www.w3.org/1999/xlink" content-type="arpha" xlink:type="simple">6D1CBFCA-CE65-5318-B558-55166BDB4B09</object-id><label>Figure 4.</label><caption><p><italic><tp:taxon-name><tp:taxon-name-part taxon-name-part-type="genus" reg="Eucrate">Eucrate</tp:taxon-name-part> <tp:taxon-name-part taxon-name-part-type="species" reg="liui">liui</tp:taxon-name-part></tp:taxon-name></italic> sp. nov., live colouration. <bold>A</bold>. Male (7.10 × 5.80 mm) (MBM283320); <bold>B</bold>. Female (12.06 × 10.20 mm) (MBM283331); <bold>C</bold>. Male (19.30 × 16.10 mm) (MBM283322). Scale bars: 5 mm (<bold>A</bold>); 10 mm (<bold>B, C</bold>).</p></caption><graphic xmlns:xlink="http://www.w3.org/1999/xlink" xlink:href="zookeys-1284-185_article-193896__-g004.jpg" id="oo_1708955.jpg" position="float" orientation="portrait" xlink:type="simple"><uri content-type="original_file" xlink:type="simple">https://binary.pensoft.net/fig/1708955</uri></graphic></fig><fig id="F5" position="float" orientation="portrait"><object-id xmlns:xlink="http://www.w3.org/1999/xlink" content-type="doi" xlink:type="simple">10.3897/zookeys.1284.193896.figure5</object-id><object-id xmlns:xlink="http://www.w3.org/1999/xlink" content-type="arpha" xlink:type="simple">0F9FF3F9-5555-53D3-B58F-FD45E6D6E632</object-id><label>Figure 5.</label><caption><p><italic><tp:taxon-name><tp:taxon-name-part taxon-name-part-type="genus" reg="Eucrate">Eucrate</tp:taxon-name-part> <tp:taxon-name-part taxon-name-part-type="species" reg="liui">liui</tp:taxon-name-part></tp:taxon-name></italic> sp. nov., live specimen <italic>in situ</italic>, photographed at Wenchang, Hainan, by Zhang Xu.</p></caption><graphic xmlns:xlink="http://www.w3.org/1999/xlink" xlink:href="zookeys-1284-185_article-193896__-g005.jpg" id="oo_1708956.jpg" position="float" orientation="portrait" xlink:type="simple"><uri content-type="original_file" xlink:type="simple">https://binary.pensoft.net/fig/1708956</uri></graphic></fig><fig id="F6" position="float" orientation="portrait"><object-id xmlns:xlink="http://www.w3.org/1999/xlink" content-type="doi" xlink:type="simple">10.3897/zookeys.1284.193896.figure6</object-id><object-id xmlns:xlink="http://www.w3.org/1999/xlink" content-type="arpha" xlink:type="simple">5CBD0713-86EB-5537-B9C1-894A8F8A80C7</object-id><label>Figure 6.</label><caption><p>Phylogenetic relationships among <italic><tp:taxon-name><tp:taxon-name-part taxon-name-part-type="genus" reg="Eucrate">E.</tp:taxon-name-part> <tp:taxon-name-part taxon-name-part-type="species" reg="liui">liui</tp:taxon-name-part></tp:taxon-name></italic> sp. nov. and other two <italic><tp:taxon-name><tp:taxon-name-part taxon-name-part-type="genus" reg="Eucrate">Eucrate</tp:taxon-name-part></tp:taxon-name></italic> species based on <abbrev xmlns:xlink="http://www.w3.org/1999/xlink" xlink:title="Mitochondrial cytochrome oxidase I" xlink:type="simple">COI</abbrev> sequences. The <abbrev xmlns:xlink="http://www.w3.org/1999/xlink" xlink:title="neighbour-joining" xlink:type="simple">NJ</abbrev> tree was shown, with <abbrev xmlns:xlink="http://www.w3.org/1999/xlink" xlink:title="neighbour-joining" xlink:type="simple">NJ</abbrev> bootstrap replications and <abbrev xmlns:xlink="http://www.w3.org/1999/xlink" xlink:title="Bayesian inference" xlink:type="simple">BI</abbrev> posterior probabilities labeled around branches (BS/PP).</p></caption><graphic xmlns:xlink="http://www.w3.org/1999/xlink" xlink:href="zookeys-1284-185_article-193896__-g006.jpg" id="oo_1708957.jpg" position="float" orientation="portrait" xlink:type="simple"><uri content-type="original_file" xlink:type="simple">https://binary.pensoft.net/fig/1708957</uri></graphic></fig></tp:treatment-sec><tp:treatment-sec sec-type="Distribution"><title>Distribution.</title><p>The present specimens were collected from Guangdong (type locality), Guangxi, and Hainan, South China Sea, and were living under rubble in the intertidal zone with green algae and coral reefs. The species is also known from Singapore (<xref ref-type="bibr" rid="B5">Castro and Ng 2010</xref>).</p></tp:treatment-sec><tp:treatment-sec sec-type="Etymology"><title>Etymology.</title><p>This species is named after the late Prof. Liu Ruiyu (J.Y. Liu), the Institute of Oceanology, Chinese Academy of Sciences, for his significant contributions to Chinese marine science.</p></tp:treatment-sec><tp:treatment-sec sec-type="Remarks"><title>Remarks.</title><p><italic><tp:taxon-name><tp:taxon-name-part taxon-name-part-type="genus" reg="Eucrate">Eucrate</tp:taxon-name-part> <tp:taxon-name-part taxon-name-part-type="species" reg="liui">liui</tp:taxon-name-part></tp:taxon-name></italic> sp. nov. is closely related to <italic><tp:taxon-name><tp:taxon-name-part taxon-name-part-type="genus" reg="Eucrate">E.</tp:taxon-name-part> <tp:taxon-name-part taxon-name-part-type="species" reg="tripunctata">tripunctata</tp:taxon-name-part></tp:taxon-name></italic> in morphology but shows distinct differences in the following: carapace dorsal surface flat, with anterior only slightly elevated (Figs <xref ref-type="fig" rid="F1">1B</xref>, <xref ref-type="fig" rid="F2">2A</xref>) (dorsal surface arched and anterior part more elevated in <italic><tp:taxon-name><tp:taxon-name-part taxon-name-part-type="genus" reg="Eucrate">E.</tp:taxon-name-part> <tp:taxon-name-part taxon-name-part-type="species" reg="tripunctata">tripunctata</tp:taxon-name-part></tp:taxon-name></italic>; Figs <xref ref-type="fig" rid="F7">7B</xref>, <xref ref-type="fig" rid="F8">8B</xref>, <xref ref-type="fig" rid="F9">9</xref>, <xref ref-type="fig" rid="F10">10</xref>); anterolateral teeth more prominent and sharp, with outer orbital tooth triangular and well developed (Figs <xref ref-type="fig" rid="F1">1B</xref>, <xref ref-type="fig" rid="F2">2A</xref>) (anterolateral tooth not so prominent, blunter, the outer orbital teeth low and inclined forward, with outer margin round in <italic><tp:taxon-name><tp:taxon-name-part taxon-name-part-type="genus" reg="Eucrate">E.</tp:taxon-name-part> <tp:taxon-name-part taxon-name-part-type="species" reg="tripunctata">tripunctata</tp:taxon-name-part></tp:taxon-name></italic>; Figs <xref ref-type="fig" rid="F7">7B</xref>, <xref ref-type="fig" rid="F8">8B</xref>, <xref ref-type="fig" rid="F9">9</xref>, <xref ref-type="fig" rid="F10">10</xref>); front more prominent, divided into two lobes by a distinct middle notch, with a shallow bifurcating groove at anterior margin of mesogastric region and frontal lobes concave (Figs <xref ref-type="fig" rid="F1">1B</xref>, <xref ref-type="fig" rid="F2">2A</xref>) (front not prominent, only with a slight indentation at middle, without a groove, and frontal lobe margin nearly straight in <italic><tp:taxon-name><tp:taxon-name-part taxon-name-part-type="genus" reg="Eucrate">E.</tp:taxon-name-part> <tp:taxon-name-part taxon-name-part-type="species" reg="tripunctata">tripunctata</tp:taxon-name-part></tp:taxon-name></italic>; Figs <xref ref-type="fig" rid="F7">7B</xref>, <xref ref-type="fig" rid="F8">8B</xref>, <xref ref-type="fig" rid="F9">9</xref>, <xref ref-type="fig" rid="F10">10</xref>); carapace with distinct ridges present behind front, before second and third anterolateral teeth, and parallel to posterolateral margin (Figs <xref ref-type="fig" rid="F1">1B</xref>, <xref ref-type="fig" rid="F2">2A</xref>) (carapace without ridges, or only with very faint ridges behind front and before 3<sup>rd</sup> anterolateral teeth on small specimens in <italic><tp:taxon-name><tp:taxon-name-part taxon-name-part-type="genus" reg="Eucrate">E.</tp:taxon-name-part> <tp:taxon-name-part taxon-name-part-type="species" reg="tripunctata">tripunctata</tp:taxon-name-part></tp:taxon-name></italic>; Figs <xref ref-type="fig" rid="F7">7B</xref>, <xref ref-type="fig" rid="F8">8B</xref>, <xref ref-type="fig" rid="F9">9</xref>, <xref ref-type="fig" rid="F10">10</xref>); telson and pl 6 wider, lateral margin of pl 6 nearly straight (Figs <xref ref-type="fig" rid="F1">1D</xref>, <xref ref-type="fig" rid="F2">2B</xref>) (telson and pl 6 slender, lateral margin of pl 6 concave in <italic><tp:taxon-name><tp:taxon-name-part taxon-name-part-type="genus" reg="Eucrate">E.</tp:taxon-name-part> <tp:taxon-name-part taxon-name-part-type="species" reg="tripunctata">tripunctata</tp:taxon-name-part></tp:taxon-name></italic>; Figs <xref ref-type="fig" rid="F7">7D</xref>, <xref ref-type="fig" rid="F8">8D</xref>). Furthermore, the two species exhibit distinct differences in body colouration (Figs <xref ref-type="fig" rid="F4">4</xref>, <xref ref-type="fig" rid="F5">5</xref>, <xref ref-type="fig" rid="F10">10</xref>). Subtle variations are also discernible in the <abbrev xmlns:xlink="http://www.w3.org/1999/xlink" xlink:title="first gonopod of male" xlink:type="simple">G1</abbrev> structures between the two species: in <italic><tp:taxon-name><tp:taxon-name-part taxon-name-part-type="genus" reg="Eucrate">E.</tp:taxon-name-part> <tp:taxon-name-part taxon-name-part-type="species" reg="liui">liui</tp:taxon-name-part></tp:taxon-name></italic>, the <abbrev xmlns:xlink="http://www.w3.org/1999/xlink" xlink:title="first gonopod of male" xlink:type="simple">G1</abbrev> is shorter with a relatively uniform thickness, features a larger, ventrally oriented, teardrop-shaped tip opening, and has proportionally larger denticles (Figs <xref ref-type="fig" rid="F2">2D</xref>, <xref ref-type="fig" rid="F2">2E</xref>, <xref ref-type="fig" rid="F3">3A–C</xref>). This stands in contrast to the <abbrev xmlns:xlink="http://www.w3.org/1999/xlink" xlink:title="first gonopod of male" xlink:type="simple">G1</abbrev> structure in <italic><tp:taxon-name><tp:taxon-name-part taxon-name-part-type="genus" reg="Eucrate">E.</tp:taxon-name-part> <tp:taxon-name-part taxon-name-part-type="species" reg="tripunctata">tripunctata</tp:taxon-name-part></tp:taxon-name></italic>, which is slender, narrows abruptly on its basal third, has a smaller, upward-oriented tip opening that is not visible ventrally, and possesses proportionally smaller denticles (Fig. <xref ref-type="fig" rid="F3">3D–F</xref>).</p><fig id="F7" position="float" orientation="portrait"><object-id xmlns:xlink="http://www.w3.org/1999/xlink" content-type="doi" xlink:type="simple">10.3897/zookeys.1284.193896.figure7</object-id><object-id xmlns:xlink="http://www.w3.org/1999/xlink" content-type="arpha" xlink:type="simple">59296464-AE17-5B37-8CB6-E1AE803388F1</object-id><label>Figure 7.</label><caption><p><italic><tp:taxon-name><tp:taxon-name-part taxon-name-part-type="genus" reg="Eucrate">Eucrate</tp:taxon-name-part> <tp:taxon-name-part taxon-name-part-type="species" reg="tripunctata">tripunctata</tp:taxon-name-part></tp:taxon-name></italic>, male (31.29 × 25.03 mm) (MBM287002). <bold>A</bold>. Overall; <bold>B</bold>. Carapace; <bold>C</bold>. Frontal view; <bold>D</bold>. Thoracic sternites and abdomen; <bold>E</bold>. Right cheliped; <bold>F</bold>. Left cheliped. Scale bars: 10 mm.</p></caption><graphic xmlns:xlink="http://www.w3.org/1999/xlink" xlink:href="zookeys-1284-185_article-193896__-g007.jpg" id="oo_1708958.jpg" position="float" orientation="portrait" xlink:type="simple"><uri content-type="original_file" xlink:type="simple">https://binary.pensoft.net/fig/1708958</uri></graphic></fig><fig id="F8" position="float" orientation="portrait"><object-id xmlns:xlink="http://www.w3.org/1999/xlink" content-type="doi" xlink:type="simple">10.3897/zookeys.1284.193896.figure8</object-id><object-id xmlns:xlink="http://www.w3.org/1999/xlink" content-type="arpha" xlink:type="simple">76523365-166A-5DDB-8F2F-1BEF231EE79E</object-id><label>Figure 8.</label><caption><p><italic><tp:taxon-name><tp:taxon-name-part taxon-name-part-type="genus" reg="Eucrate">Eucrate</tp:taxon-name-part> <tp:taxon-name-part taxon-name-part-type="species" reg="tripunctata">tripunctata</tp:taxon-name-part></tp:taxon-name></italic>, holotype, male (34.4 × 25.6 mm) (W3034). <bold>A</bold>. Overall; <bold>B</bold>. Carapace; <bold>C</bold>. Frontal view; <bold>D</bold>. Thoracic sternites and abdomen; <bold>E</bold>. Right cheliped; <bold>F</bold>. Left cheliped. Scale bars: 10 mm.</p></caption><graphic xmlns:xlink="http://www.w3.org/1999/xlink" xlink:href="zookeys-1284-185_article-193896__-g008.jpg" id="oo_1708959.jpg" position="float" orientation="portrait" xlink:type="simple"><uri content-type="original_file" xlink:type="simple">https://binary.pensoft.net/fig/1708959</uri></graphic></fig><fig id="F9" position="float" orientation="portrait"><object-id xmlns:xlink="http://www.w3.org/1999/xlink" content-type="doi" xlink:type="simple">10.3897/zookeys.1284.193896.figure9</object-id><object-id xmlns:xlink="http://www.w3.org/1999/xlink" content-type="arpha" xlink:type="simple">7234717E-ED60-57C0-846C-E28948B32801</object-id><label>Figure 9.</label><caption><p><italic><tp:taxon-name><tp:taxon-name-part taxon-name-part-type="genus" reg="Eucrate">Eucrate</tp:taxon-name-part> <tp:taxon-name-part taxon-name-part-type="species" reg="tripunctata">tripunctata</tp:taxon-name-part></tp:taxon-name></italic>, paratypes. <bold>A–C</bold>. Females (26.0–29.7 × 23.8–20.6 mm) (W3034); <bold>D</bold>. Male (33.6 × 21.2 mm) (W1070); <bold>E</bold>. Female (46.4 × 37.6 mm) (W1190); <bold>F</bold>. male (34.6 × 25.1 mm) (W1496).</p></caption><graphic xmlns:xlink="http://www.w3.org/1999/xlink" xlink:href="zookeys-1284-185_article-193896__-g009.jpg" id="oo_1708960.jpg" position="float" orientation="portrait" xlink:type="simple"><uri content-type="original_file" xlink:type="simple">https://binary.pensoft.net/fig/1708960</uri></graphic></fig><fig id="F10" position="float" orientation="portrait"><object-id xmlns:xlink="http://www.w3.org/1999/xlink" content-type="doi" xlink:type="simple">10.3897/zookeys.1284.193896.figure10</object-id><object-id xmlns:xlink="http://www.w3.org/1999/xlink" content-type="arpha" xlink:type="simple">F81A7BEC-D8F8-5528-A3EE-77D0F3EB8A18</object-id><label>Figure 10.</label><caption><p><italic><tp:taxon-name><tp:taxon-name-part taxon-name-part-type="genus" reg="Eucrate">Eucrate</tp:taxon-name-part> <tp:taxon-name-part taxon-name-part-type="species" reg="tripunctata">tripunctata</tp:taxon-name-part></tp:taxon-name></italic>, paratypes. <bold>A</bold>. Female (19.8 × 15.8 mm) (W3029); <bold>B</bold>. Female (24.8 × 18.4 mm) (W1541); <bold>C</bold>. Female (24.87 × 19.1 mm) (W3030).</p></caption><graphic xmlns:xlink="http://www.w3.org/1999/xlink" xlink:href="zookeys-1284-185_article-193896__-g010.jpg" id="oo_1708961.jpg" position="float" orientation="portrait" xlink:type="simple"><uri content-type="original_file" xlink:type="simple">https://binary.pensoft.net/fig/1708961</uri></graphic></fig><p>Considering that the present specimens are consistently smaller than those of <italic><tp:taxon-name><tp:taxon-name-part taxon-name-part-type="genus" reg="Eucrate">E.</tp:taxon-name-part> <tp:taxon-name-part taxon-name-part-type="species" reg="tripunctata">tripunctata</tp:taxon-name-part></tp:taxon-name></italic>, size-matched comparisons are important. Fortunately, within the type series of <italic><tp:taxon-name><tp:taxon-name-part taxon-name-part-type="genus" reg="Eucrate">E.</tp:taxon-name-part> <tp:taxon-name-part taxon-name-part-type="species" reg="tripunctata">tripunctata</tp:taxon-name-part></tp:taxon-name></italic>, we were able to locate three smaller female individuals that are only marginally larger than the new species. Although they exhibit more pronounced and sharper anterolateral teeth than larger individuals, these smaller specimens can still be differentiated from the new species by their frontal characteristics, the absence of a groove, low-lying outer orbital teeth, dorsal convexity, and the indistinct carapace ridges.</p><p>Based on the available data, the new species appears to be of a significantly smaller than <italic><tp:taxon-name><tp:taxon-name-part taxon-name-part-type="genus" reg="Eucrate">E.</tp:taxon-name-part> <tp:taxon-name-part taxon-name-part-type="species" reg="tripunctata">tripunctata</tp:taxon-name-part></tp:taxon-name></italic>, making it prone to confusion with the juvenile crabs of the latter. Part of the <italic><tp:taxon-name><tp:taxon-name-part taxon-name-part-type="genus" reg="Eucrate">E.</tp:taxon-name-part> <tp:taxon-name-part taxon-name-part-type="species" reg="tripunctata">tripunctata</tp:taxon-name-part></tp:taxon-name></italic> material from Singapore examined by <xref ref-type="bibr" rid="B5">Castro and Ng (2010)</xref> should be referred to the present new species based on their highly similar morphology and living colouration.</p><p><italic><tp:taxon-name><tp:taxon-name-part taxon-name-part-type="genus" reg="Eucrate">Eucrate</tp:taxon-name-part> <tp:taxon-name-part taxon-name-part-type="species" reg="liui">liui</tp:taxon-name-part></tp:taxon-name></italic> sp. nov. is also similar to <italic><tp:taxon-name><tp:taxon-name-part taxon-name-part-type="genus" reg="Eucrate">E.</tp:taxon-name-part> <tp:taxon-name-part taxon-name-part-type="species" reg="crenata">crenata</tp:taxon-name-part></tp:taxon-name></italic> (de Haan, 1835), but it can be easily distinguished by the following: three triangular anterolateral teeth, the first slightly broader, the third similar to the second (Figs <xref ref-type="fig" rid="F1">1B</xref>, <xref ref-type="fig" rid="F2">2A</xref>) (in <italic><tp:taxon-name><tp:taxon-name-part taxon-name-part-type="genus" reg="Eucrate">E.</tp:taxon-name-part> <tp:taxon-name-part taxon-name-part-type="species" reg="crenata">crenata</tp:taxon-name-part></tp:taxon-name></italic>, the first tooth distinctly low and broad, with a wider gap between the second and third teeth, the third tooth smaller than the second); carapace with ridges (Figs <xref ref-type="fig" rid="F1">1B</xref>, <xref ref-type="fig" rid="F2">2A</xref>) (carapace without obvious ridges in <italic><tp:taxon-name><tp:taxon-name-part taxon-name-part-type="genus" reg="Eucrate">E.</tp:taxon-name-part> <tp:taxon-name-part taxon-name-part-type="species" reg="crenata">crenata</tp:taxon-name-part></tp:taxon-name></italic>); cheliped carpus with short tomentum on inner anterior margin (Fig. <xref ref-type="fig" rid="F1">1A</xref>) (cheliped carpus with short tomentum on outer anterior margin in <italic><tp:taxon-name><tp:taxon-name-part taxon-name-part-type="genus" reg="Eucrate">E.</tp:taxon-name-part> <tp:taxon-name-part taxon-name-part-type="species" reg="crenata">crenata</tp:taxon-name-part></tp:taxon-name></italic>); <abbrev xmlns:xlink="http://www.w3.org/1999/xlink" xlink:title="fifth pereiopod" xlink:type="simple">P5</abbrev> propodus short and wide (Fig. <xref ref-type="fig" rid="F2">2C</xref>) (<abbrev xmlns:xlink="http://www.w3.org/1999/xlink" xlink:title="fifth pereiopod" xlink:type="simple">P5</abbrev> propodus slender in <italic><tp:taxon-name><tp:taxon-name-part taxon-name-part-type="genus" reg="Eucrate">E.</tp:taxon-name-part> <tp:taxon-name-part taxon-name-part-type="species" reg="crenata">crenata</tp:taxon-name-part></tp:taxon-name></italic>).</p><p>The pattern of phylogenetic relationships among all studied <italic><tp:taxon-name><tp:taxon-name-part taxon-name-part-type="genus" reg="Eucrate">Eucrate</tp:taxon-name-part></tp:taxon-name></italic> species was identical across the analytical methods (Fig. <xref ref-type="fig" rid="F6">6</xref>). All individuals of the same <italic><tp:taxon-name><tp:taxon-name-part taxon-name-part-type="genus" reg="Eucrate">Eucrate</tp:taxon-name-part></tp:taxon-name></italic> species grouped into a single cluster with high support values (100/100 for all three species), and <italic><tp:taxon-name><tp:taxon-name-part taxon-name-part-type="genus" reg="Eucrate">E.</tp:taxon-name-part> <tp:taxon-name-part taxon-name-part-type="species" reg="liui">liui</tp:taxon-name-part></tp:taxon-name></italic> sp. nov. was clustered with <italic><tp:taxon-name><tp:taxon-name-part taxon-name-part-type="genus" reg="Eucrate">E.</tp:taxon-name-part> <tp:taxon-name-part taxon-name-part-type="species" reg="tripunctata">tripunctata</tp:taxon-name-part></tp:taxon-name></italic> (90/90), which is in accordance with the morphological investigations. In addition, the <abbrev xmlns:xlink="http://www.w3.org/1999/xlink" xlink:title="Mitochondrial cytochrome oxidase I" xlink:type="simple">COI</abbrev> sequence divergences between the three <italic><tp:taxon-name><tp:taxon-name-part taxon-name-part-type="genus" reg="Eucrate">Eucrate</tp:taxon-name-part></tp:taxon-name></italic> species were higher than 8% (Table <xref ref-type="table" rid="T2">2</xref>). This divergence level exceeded the <abbrev xmlns:xlink="http://www.w3.org/1999/xlink" xlink:title="Mitochondrial cytochrome oxidase I" xlink:type="simple">COI</abbrev> barcoding threshold applied to alpheid shrimps (<xref ref-type="bibr" rid="B18">Knowlton and Weigt 1998</xref>) and mantis shrimps (<xref ref-type="bibr" rid="B2">Barber and Boyce 2006</xref>). Both morphological and molecular evidence support the new species.</p><table-wrap id="T2" position="float" orientation="portrait"><label>Table 2.</label><caption><p>Sequence divergence of <abbrev xmlns:xlink="http://www.w3.org/1999/xlink" xlink:title="Mitochondrial cytochrome oxidase I" xlink:type="simple">COI</abbrev> gene among <italic><tp:taxon-name><tp:taxon-name-part taxon-name-part-type="genus" reg="Eucrate">E.</tp:taxon-name-part> <tp:taxon-name-part taxon-name-part-type="species" reg="liui">liui</tp:taxon-name-part></tp:taxon-name></italic> sp. nov. and other two <italic><tp:taxon-name><tp:taxon-name-part taxon-name-part-type="genus" reg="Eucrate">Eucrate</tp:taxon-name-part></tp:taxon-name></italic> species inferred from Kimura 2-parameter-corrected calculations.</p></caption><table><tbody><tr><th rowspan="1" colspan="1"/><th rowspan="1" colspan="1"><italic><tp:taxon-name><tp:taxon-name-part taxon-name-part-type="genus" reg="Eucrate">E.</tp:taxon-name-part> <tp:taxon-name-part taxon-name-part-type="species" reg="liui">liui</tp:taxon-name-part></tp:taxon-name></italic> sp. nov.</th><th rowspan="1" colspan="1">
                      <italic>
                        <tp:taxon-name><tp:taxon-name-part taxon-name-part-type="genus" reg="Eucrate">E.</tp:taxon-name-part> <tp:taxon-name-part taxon-name-part-type="species" reg="tripunctata">tripunctata</tp:taxon-name-part></tp:taxon-name>
                      </italic>
                    </th><th rowspan="1" colspan="1">
                      <italic>
                        <tp:taxon-name><tp:taxon-name-part taxon-name-part-type="genus" reg="Eucrate">E.</tp:taxon-name-part> <tp:taxon-name-part taxon-name-part-type="species" reg="crenata">crenata</tp:taxon-name-part></tp:taxon-name>
                      </italic>
                    </th></tr><tr><td rowspan="1" colspan="1"><italic><tp:taxon-name><tp:taxon-name-part taxon-name-part-type="genus" reg="Eucrate">E.</tp:taxon-name-part> <tp:taxon-name-part taxon-name-part-type="species" reg="liui">liui</tp:taxon-name-part></tp:taxon-name></italic> sp. nov.</td><td rowspan="1" colspan="1">0.000</td><td rowspan="1" colspan="1"/><td rowspan="1" colspan="1"/></tr><tr><td rowspan="1" colspan="1">
                      <italic>
                        <tp:taxon-name><tp:taxon-name-part taxon-name-part-type="genus" reg="Eucrate">E.</tp:taxon-name-part> <tp:taxon-name-part taxon-name-part-type="species" reg="tripunctata">tripunctata</tp:taxon-name-part></tp:taxon-name>
                      </italic>
                    </td><td rowspan="1" colspan="1">0.087</td><td rowspan="1" colspan="1">0.000</td><td rowspan="1" colspan="1"/></tr><tr><td rowspan="1" colspan="1">
                      <italic>
                        <tp:taxon-name><tp:taxon-name-part taxon-name-part-type="genus" reg="Eucrate">E.</tp:taxon-name-part> <tp:taxon-name-part taxon-name-part-type="species" reg="crenata">crenata</tp:taxon-name-part></tp:taxon-name>
                      </italic>
                    </td><td rowspan="1" colspan="1">0.111</td><td rowspan="1" colspan="1">0.121</td><td rowspan="1" colspan="1">0.000</td></tr></tbody></table></table-wrap><p>Considering the existence of some unresolved specimens in the genus <italic><tp:taxon-name><tp:taxon-name-part taxon-name-part-type="genus" reg="Eucrate">Eucrate</tp:taxon-name-part></tp:taxon-name></italic>, we discuss the dubious specimens that resemble the new species to facilitate future examination. <xref ref-type="bibr" rid="B3">Campbell (1969)</xref> attributed the specimens from the Mergui Archipelago, initially identified as <italic><tp:taxon-name><tp:taxon-name-part taxon-name-part-type="genus" reg="Eucrate">E.</tp:taxon-name-part> <tp:taxon-name-part taxon-name-part-type="species" reg="affinis">affinis</tp:taxon-name-part></tp:taxon-name></italic> (a synonym of <italic><tp:taxon-name><tp:taxon-name-part taxon-name-part-type="genus" reg="Trissoplax">Trissoplax</tp:taxon-name-part> <tp:taxon-name-part taxon-name-part-type="species" reg="dentata">dentata</tp:taxon-name-part></tp:taxon-name></italic> (Stimpson, 1858)) by <xref ref-type="bibr" rid="B8">de Man (1887)</xref>, to <italic><tp:taxon-name><tp:taxon-name-part taxon-name-part-type="genus" reg="Eucrate">E.</tp:taxon-name-part> <tp:taxon-name-part taxon-name-part-type="species" reg="tripunctata">tripunctata</tp:taxon-name-part></tp:taxon-name></italic>, as well as a single specimen of the same collection identified as <italic><tp:taxon-name><tp:taxon-name-part taxon-name-part-type="genus" reg="Eucrate">Eucrate</tp:taxon-name-part> <tp:taxon-name-part taxon-name-part-type="species" reg="crenata">crenata</tp:taxon-name-part></tp:taxon-name></italic> var. <tp:taxon-name><tp:taxon-name-part taxon-name-part-type="genus" reg="Eucrate"/><tp:taxon-name-part taxon-name-part-type="species">affinis</tp:taxon-name-part></tp:taxon-name> by <xref ref-type="bibr" rid="B1">Alcock (1900)</xref>. However, <xref ref-type="bibr" rid="B5">Castro and Ng (2010)</xref> argued that these specimens should not be classified as <italic><tp:taxon-name><tp:taxon-name-part taxon-name-part-type="genus" reg="Eucrate">E.</tp:taxon-name-part> <tp:taxon-name-part taxon-name-part-type="species" reg="tripunctata">tripunctata</tp:taxon-name-part></tp:taxon-name></italic>, primarily due to the sharp anterolateral teeth and shorter telson. The description provided by <xref ref-type="bibr" rid="B8">de Man (1887)</xref> is similar to the new species; however, there are minor discrepancies, notably in de Man’s figure, where the carpus appears more inflated. The Pakistan specimens identified as <italic><tp:taxon-name><tp:taxon-name-part taxon-name-part-type="genus" reg="Eucrate">E.</tp:taxon-name-part> <tp:taxon-name-part taxon-name-part-type="species" reg="sulcatifrons">sulcatifrons</tp:taxon-name-part></tp:taxon-name></italic> (a synonym of <italic><tp:taxon-name><tp:taxon-name-part taxon-name-part-type="genus" reg="Eucrate">Eucrate</tp:taxon-name-part> <tp:taxon-name-part taxon-name-part-type="species" reg="crenata">crenata</tp:taxon-name-part></tp:taxon-name></italic> (de Haan, 1835)) by Tirmizi and Ghani (<xref ref-type="bibr" rid="B31">Tirmizi and Ghani 1982</xref>, <xref ref-type="bibr" rid="B32">1996</xref>) are also similar to the present species in morphological characteristics and living colouration, except for a minor difference in the <abbrev xmlns:xlink="http://www.w3.org/1999/xlink" xlink:title="first gonopod of male" xlink:type="simple">G1</abbrev> structure. In the figures provided by Tirmizi and Ghani (<xref ref-type="bibr" rid="B31">Tirmizi and Ghani 1982</xref>, <xref ref-type="bibr" rid="B32">1996</xref>), the apical opening of the <abbrev xmlns:xlink="http://www.w3.org/1999/xlink" xlink:title="first gonopod of male" xlink:type="simple">G1</abbrev> is shown as not inclined, in contrast to the present specimens, where this opening is inclined toward the abdomen, forming a teardrop shape. Due to these observed differences, additional scrutiny of this material is advised to accurately determine its taxonomic status.</p></tp:treatment-sec><ref-list><ref id="B5"><mixed-citation xmlns:xlink="http://www.w3.org/1999/xlink" xlink:type="simple">Castro P, Ng PKL (2010) Revision of the family <tp:taxon-name><tp:taxon-name-part taxon-name-part-type="family">Euryplacidae</tp:taxon-name-part></tp:taxon-name> Stimpson, 1871 (<tp:taxon-name><tp:taxon-name-part taxon-name-part-type="subphylum">Crustacea</tp:taxon-name-part></tp:taxon-name>: <tp:taxon-name><tp:taxon-name-part taxon-name-part-type="order">Decapoda</tp:taxon-name-part></tp:taxon-name>: <tp:taxon-name><tp:taxon-name-part taxon-name-part-type="infraorder">Brachyura</tp:taxon-name-part></tp:taxon-name>: <tp:taxon-name><tp:taxon-name-part taxon-name-part-type="superfamily">Goneplacoidea</tp:taxon-name-part></tp:taxon-name>). Zootaxa 2375: 1–30. <ext-link xlink:href="10.11646/zootaxa.2375.1.1" ext-link-type="doi" xlink:type="simple">https://doi.org/10.11646/zootaxa.2375.1.1</ext-link></mixed-citation></ref><ref id="B3"><mixed-citation xmlns:xlink="http://www.w3.org/1999/xlink" xlink:type="simple">Campbell BM (1969) The genus <italic><tp:taxon-name><tp:taxon-name-part taxon-name-part-type="genus">Eucrate</tp:taxon-name-part></tp:taxon-name></italic> (<tp:taxon-name><tp:taxon-name-part taxon-name-part-type="subphylum">Crustacea</tp:taxon-name-part></tp:taxon-name>: <tp:taxon-name><tp:taxon-name-part taxon-name-part-type="family">Goneplacidae</tp:taxon-name-part></tp:taxon-name>) in eastern Australia and the Indo-West Pacific. Memoirs of the Queensland Museum 15(3): 117–140.</mixed-citation></ref><ref id="B18"><mixed-citation xmlns:xlink="http://www.w3.org/1999/xlink" xlink:type="simple">Knowlton N, Weigt LA (1998) New dates and new rates for divergence across the Isthmus of Panama. Proceedings of the Royal Society of London B 265: 2257–2263. <ext-link xlink:href="10.1098/rspb.1998.0568" ext-link-type="doi" xlink:type="simple">https://doi.org/10.1098/rspb.1998.0568</ext-link></mixed-citation></ref><ref id="B2"><mixed-citation xmlns:xlink="http://www.w3.org/1999/xlink" xlink:type="simple">Barber PH, Boyce SL (2006) Estimating diversity of Indo-Pacific coral reef stomatopods through DNA barcoding of stomatopod larvae. Proceedings of the Royal Society of London B 273: 2053–2061. <ext-link xlink:href="10.1098/rspb.2006.3540" ext-link-type="doi" xlink:type="simple">https://doi.org/10.1098/rspb.2006.3540</ext-link></mixed-citation></ref><ref id="B8"><mixed-citation xmlns:xlink="http://www.w3.org/1999/xlink" xlink:type="simple">de Man JG (1887[–1888]) Report on the podophthalmous <tp:taxon-name><tp:taxon-name-part taxon-name-part-type="subphylum">Crustacea</tp:taxon-name-part></tp:taxon-name> of the Mergui Archipelago, collected for the Trustees of the Indian Museum, Calcutta, by Dr. John Anderson, F.R.S., Superintendent of the Museum. Journal of the Linnean Society, Zoology 22: 1–312, pls 1–19. <ext-link xlink:href="10.1111/j.1096-3642.1887.tb00027.x" ext-link-type="doi" xlink:type="simple">https://doi.org/10.1111/j.1096-3642.1887.tb00027.x</ext-link></mixed-citation></ref><ref id="B1"><mixed-citation xmlns:xlink="http://www.w3.org/1999/xlink" xlink:type="simple">Alcock A (1900) The <tp:taxon-name><tp:taxon-name-part taxon-name-part-type="infraorder">Brachyura</tp:taxon-name-part></tp:taxon-name> Catometopa or <tp:taxon-name><tp:taxon-name-part taxon-name-part-type="superfamily">Grapsoidea</tp:taxon-name-part></tp:taxon-name>. Materials for a carcinological fauna of India, no. 6. Journal of the Asiatic Society of Bengal 69(2): 279–456. <ext-link xlink:href="10.5962/bhl.title.15344" ext-link-type="doi" xlink:type="simple">https://doi.org/10.5962/bhl.title.15344</ext-link></mixed-citation></ref><ref id="B31"><mixed-citation xmlns:xlink="http://www.w3.org/1999/xlink" xlink:type="simple">Tirmizi NM, Ghani N (1982) Three brachyrhynchan crabs new to the coastal waters of Pakistan (<tp:taxon-name><tp:taxon-name-part taxon-name-part-type="order">Decapoda</tp:taxon-name-part></tp:taxon-name>, <tp:taxon-name><tp:taxon-name-part taxon-name-part-type="infraorder">Brachyura</tp:taxon-name-part></tp:taxon-name>). Crustaceana 43(1): 105–110. <ext-link xlink:href="10.1163/156854082X00146" ext-link-type="doi" xlink:type="simple">https://doi.org/10.1163/156854082X00146</ext-link></mixed-citation></ref><ref id="B32"><mixed-citation xmlns:xlink="http://www.w3.org/1999/xlink" xlink:type="simple">Tirmizi NM, Ghani N (1996) <tp:taxon-name><tp:taxon-name-part taxon-name-part-type="subphylum">Crustacea</tp:taxon-name-part></tp:taxon-name>: <tp:taxon-name><tp:taxon-name-part taxon-name-part-type="infraorder">Brachyura</tp:taxon-name-part></tp:taxon-name>, <tp:taxon-name><tp:taxon-name-part taxon-name-part-type="infraorder">Brachyrhyncha</tp:taxon-name-part></tp:taxon-name> Part 1 (<tp:taxon-name><tp:taxon-name-part taxon-name-part-type="family">Xanthidae</tp:taxon-name-part></tp:taxon-name>, <tp:taxon-name><tp:taxon-name-part taxon-name-part-type="family">Goneplacidae</tp:taxon-name-part></tp:taxon-name>, <tp:taxon-name><tp:taxon-name-part taxon-name-part-type="family">Pinnotheridae</tp:taxon-name-part></tp:taxon-name>, <tp:taxon-name><tp:taxon-name-part taxon-name-part-type="family">Ocypodidae</tp:taxon-name-part></tp:taxon-name>, <tp:taxon-name><tp:taxon-name-part taxon-name-part-type="family">Grapsidae</tp:taxon-name-part></tp:taxon-name>), Centre of Excellence in Marine Biology, University of Karachi. Marine Fauna of Pakistan 5: 1–188.</mixed-citation></ref></ref-list></tp:taxon-treatment>
