# Supplementary material for: Eucrate liui sp. nov. (Crustacea, Brachyura, Euryplacidae), a new crab species from the South China Sea, with the first record of Eucrate tripunctata in the region
Source: Zookeys. 2026 Jul 6;1284:185–204. doi: 10.3897/zookeys.1284.193896 (PMC13366056; doi:10.3897/zookeys.1284.193896)
Supplement: XML Treatment for Eucrate tripunctata [file zookeys.1284.193896-treatment2.xml]

<!DOCTYPE tp:taxon-treatment
  PUBLIC "-//TaxonX//DTD Taxonomic Treatment Publishing DTD v0 20100105//EN" "tax-treatment-NSO.dtd">
<tp:taxon-treatment xmlns:tp="http://www.plazi.org/taxpub"><tp:treatment-meta><kwd-group><label>Taxon classification</label><kwd>
                <named-content content-type="kingdom">Animalia</named-content>
              </kwd><kwd>
                <named-content content-type="order">Decapoda</named-content>
              </kwd><kwd>
                <named-content content-type="family">Euryplacidae</named-content>
              </kwd></kwd-group><mixed-citation publication-type="journal"><person-group><name><surname>Ziming</surname><given-names>Yuan</given-names></name><name><surname>Zhongli</surname><given-names>Sha</given-names></name><name><surname>Jiao</surname><given-names>Cheng</given-names></name><name><surname>Wei</surname><given-names>Jiang</given-names></name></person-group><article-title><italic><tp:taxon-name><tp:taxon-name-part taxon-name-part-type="genus" reg="Eucrate">Eucrate</tp:taxon-name-part> <tp:taxon-name-part taxon-name-part-type="species" reg="liui">liui</tp:taxon-name-part></tp:taxon-name></italic> sp. nov. (<tp:taxon-name><tp:taxon-name-part taxon-name-part-type="subphylum" reg="Crustacea">Crustacea</tp:taxon-name-part></tp:taxon-name>, <tp:taxon-name><tp:taxon-name-part taxon-name-part-type="infraorder" reg="Brachyura">Brachyura</tp:taxon-name-part></tp:taxon-name>, <tp:taxon-name><tp:taxon-name-part taxon-name-part-type="family" reg="Euryplacidae">Euryplacidae</tp:taxon-name-part></tp:taxon-name>), a new crab species from the South China Sea, with the first record of <italic><tp:taxon-name><tp:taxon-name-part taxon-name-part-type="genus" reg="Eucrate">Eucrate</tp:taxon-name-part> <tp:taxon-name-part taxon-name-part-type="species" reg="tripunctata">tripunctata</tp:taxon-name-part></tp:taxon-name></italic> in the region</article-title><source>Zookeys</source><day>06</day><month>07</month><year>2026</year><volume>1284</volume><fpage>185</fpage><lpage>204</lpage><pub-id pub-id-type="doi">10.3897/zookeys.1284.193896</pub-id></mixed-citation></tp:treatment-meta><tp:nomenclature><tp:taxon-name><object-id xmlns:xlink="http://www.w3.org/1999/xlink" content-type="arpha" xlink:type="simple">934DA35C-8ED2-5C99-B70C-D21D10DBBD29</object-id>
                    		<tp:taxon-name-part taxon-name-part-type="genus" reg="Eucrate">Eucrate</tp:taxon-name-part> <tp:taxon-name-part taxon-name-part-type="species" reg="tripunctata">tripunctata</tp:taxon-name-part>
                    	</tp:taxon-name><tp:taxon-authority>Campbell, 1969</tp:taxon-authority><xref ref-type="fig" rid="F7">Figs 7</xref><xref ref-type="fig" rid="F8">, 8</xref><xref ref-type="fig" rid="F9">, 9</xref><xref ref-type="fig" rid="F10">, 10</xref><xref ref-type="fig" rid="F11">, 11</xref><tp:nomenclature-citation-list><tp:nomenclature-citation><tp:taxon-name><tp:taxon-name-part taxon-name-part-type="genus" reg="Eucrate">Eucrate</tp:taxon-name-part> <tp:taxon-name-part taxon-name-part-type="species" reg="tripunctata">tripunctata</tp:taxon-name-part></tp:taxon-name><comment><xref ref-type="bibr" rid="B3">Campbell 1969</xref>: 119 (in key), 127, figs 2, 4—<xref ref-type="bibr" rid="B12">Guinot 1971</xref>: 1080 (in list); <xref ref-type="bibr" rid="B6">Davie 2002</xref>: 199 (in list); <xref ref-type="bibr" rid="B21">Ng et al. 2008</xref>: 78 (in list); <xref ref-type="bibr" rid="B5">Castro and Ng 2010</xref>: 40–45, fig. 12A–C (in part).</comment></tp:nomenclature-citation></tp:nomenclature-citation-list></tp:nomenclature><tp:treatment-sec sec-type="Material examined"><title>Material examined.</title><p><bold><italic>Holotype</italic></bold>: Australia • 1 ♂, 34.4 × 25.6 mm; Mud I., Moreton Bay, Queensland; 26 May. 1944; leg. V.F. Collin; W3034.</p><p><bold><italic>Paratypes</italic></bold>: Australia • 3 ♀, 26.0–29.7 × 23.8–20.6 mm; Mud I., Moreton Bay, Queensland; W3034 • 1 ♀, 44.0 × 32.4 mm; Mud I., Moreton Bay, Queensland; 5 Jun. 1932; W384 • 1 ♂, 33.6 × 21.2 mm; Mud I., Moreton Bay, Queensland; leg. V.F. Collin; W1070. 1 ♀, 46.4 × 37.6 mm; Mud I., Moreton Bay, Queensland; 15 Jan. 1941; leg. V.F. Collin; W1190 • 1 ♂, 34.6 × 25.1 mm; Mud I., Moreton Bay, Queensland; leg. V.F. Collin; W1496 • 1 ♀, 24.8 × 18.4 mm; Mud I., Moreton Bay, Queensland; W1541. 1 ♀, 19.8 × 15.8 mm; Mud I., Moreton Bay, Queensland; 12 Oct. 1942; leg. V.F. Collin; W3029 • 1 ♀, 24.9 × 19.1 mm; Mud I., Moreton Bay, Queensland; 12 Oct. 1942; leg. V.F. Collin; W3030.</p></tp:treatment-sec><tp:treatment-sec sec-type="Other specimens"><title>Other specimens.</title><p>China • 1 ♀, 31.0 × 24.3 mm; Dijiao wharf, Beihai, Guangxi; 11 Apr. 2010, leg. Jiang Wei; MBM283307 • 1 ♂, 45.5 × 36.0 mm; Dijiao wharf, Beihai, Guangxi; 11 Apr. 2010; leg. Jiang Wei; MBM283306 • 1 ♂, 42.7 × 34.2 mm; Dijiao wharf, Beihai, Guangxi; 12 Apr. 2010; leg. Jiang Wei; MBM283301 • 1 ♀, 50.7 × 39.3 mm; Dijiao wharf, Beihai, Guangxi; 11 Apr. 2010; leg. Jiang Wei; MBM283303 • 1 ♂, 31.3 × 25.0 mm; Dapeng, Shenzhen, Guangdong; 6–10 m; Sep. 2021; MBM287002 • 1 ♂, 36.0 × 28.1 mm; Dapeng, Shenzhen, Guangdong; 6–10 m; Sep. 2021; MBM287003.</p></tp:treatment-sec><tp:treatment-sec sec-type="Diagnosis"><title>Diagnosis.</title><p>Carapace smooth, with dorsal surface arched and anterior part elevated, without distinct groove or ridge; anterior margin with three round lobes; outer orbital teeth low and inclined forward; outer margin round (Figs <xref ref-type="fig" rid="F7">7A</xref>, <xref ref-type="fig" rid="F7">7B</xref>, <xref ref-type="fig" rid="F8">8A</xref>, <xref ref-type="fig" rid="F8">8B</xref>, 9–11); front not prominent, divided into two lobes by a fine fissure, appearing almost intact on dorsal view, frontal margin straight. <abbrev xmlns:xlink="http://www.w3.org/1999/xlink" xlink:title="fifth pereiopod" xlink:type="simple">P5</abbrev> propodus and dactylus flat (Figs <xref ref-type="fig" rid="F7">7A</xref>, <xref ref-type="fig" rid="F11">11</xref>); male pleon slender, T-shaped, lateral margins of pl 6 concave (Figs <xref ref-type="fig" rid="F7">7D</xref>, <xref ref-type="fig" rid="F8">8D</xref>). <abbrev xmlns:xlink="http://www.w3.org/1999/xlink" xlink:title="first gonopod of male" xlink:type="simple">G1</abbrev> slender, elongate, curving laterally, straight along median portion, narrowed abruptly at the basal 1/3, with bifid squamous denticles (Fig. <xref ref-type="fig" rid="F3">3D–F</xref>). <abbrev xmlns:xlink="http://www.w3.org/1999/xlink" xlink:title="second gonopod of male" xlink:type="simple">G2</abbrev> small, slightly curving, subdistal with round lobe (Fig. <xref ref-type="fig" rid="F3">3H, J</xref>). In life, carapace pale cream to orange-red, darker in anterior 2/3; chelipeds with dense orange-red spots; ambulatory legs orange-red, base white (Fig. <xref ref-type="fig" rid="F11">11</xref>). See <xref ref-type="bibr" rid="B3">Campbell (1969)</xref> and <xref ref-type="bibr" rid="B5">Castro and Ng (2010)</xref>.</p><fig id="F11" position="float" orientation="portrait"><object-id xmlns:xlink="http://www.w3.org/1999/xlink" content-type="doi" xlink:type="simple">10.3897/zookeys.1284.193896.figure11</object-id><object-id xmlns:xlink="http://www.w3.org/1999/xlink" content-type="arpha" xlink:type="simple">8E100036-21F6-5643-ABBA-A398CDCB9A5C</object-id><label>Figure 11.</label><caption><p><italic><tp:taxon-name><tp:taxon-name-part taxon-name-part-type="genus" reg="Eucrate">Eucrate</tp:taxon-name-part> <tp:taxon-name-part taxon-name-part-type="species" reg="tripunctata">tripunctata</tp:taxon-name-part></tp:taxon-name></italic>, male (45.47 × 36.00 mm) (MBM283306), show live colouration.</p></caption><graphic xmlns:xlink="http://www.w3.org/1999/xlink" xlink:href="zookeys-1284-185_article-193896__-g011.jpg" id="oo_1708962.jpg" position="float" orientation="portrait" xlink:type="simple"><uri content-type="original_file" xlink:type="simple">https://binary.pensoft.net/fig/1708962</uri></graphic></fig></tp:treatment-sec><tp:treatment-sec sec-type="Distribution"><title>Distribution.</title><p>Guangxi, Guangdong, South China Sea; Gulf of Thailand, Singapore, Queensland (type locality).</p></tp:treatment-sec><tp:treatment-sec sec-type="Remarks"><title>Remarks.</title><p>This species is reported for the first time from Chinese waters. The current material is consistent with the type specimens from Australia and the descriptions of <xref ref-type="bibr" rid="B5">Castro and Ng (2010)</xref>.</p><p>In the original description by <xref ref-type="bibr" rid="B3">Campbell (1969)</xref>, the species was noted to have three large red spots on the dorsal surface of faded alcohol specimens, consisting of one large oval central spot and two smaller lateral spots. However, these spots have not been observed in either fresh or alcohol-preserved Chinese specimens. The Australian type series is now almost completely faded, with only a few specimens still showing a demarcation line between the anterior and posterior portions of the carapace. Most specimens show no noticeable traces of pigmented spots that match the description (Figs <xref ref-type="fig" rid="F8">8</xref>, <xref ref-type="fig" rid="F9">9</xref>, <xref ref-type="fig" rid="F10">10</xref>). The only exception is a small paratype, W1541 (Fig. <xref ref-type="fig" rid="F10">10B</xref>), in which three darker colour patches are found above and on both sides of the H-shaped groove in the mesogastric region. In the fresh adult specimens examined in this study (Fig. <xref ref-type="fig" rid="F11">11</xref>), these colour patches correspond to the following structures: a rectangular colour patch in the center, flanked on either side by roughly circular small colour patches. However, the boundaries of these colour patches in the adults are less distinct, making it difficult to refer to them as “three spots”. Further examination of additional specimens is necessary to definitively establish the colouration characteristics of this species.</p></tp:treatment-sec><tp:treatment-sec><!--Section generated to contain objects referenced in tp:taxon-treatment.--><fig id="F7" position="float" orientation="portrait"><object-id xmlns:xlink="http://www.w3.org/1999/xlink" content-type="doi" xlink:type="simple">10.3897/zookeys.1284.193896.figure7</object-id><object-id xmlns:xlink="http://www.w3.org/1999/xlink" content-type="arpha" xlink:type="simple">59296464-AE17-5B37-8CB6-E1AE803388F1</object-id><label>Figure 7.</label><caption><p><italic><tp:taxon-name><tp:taxon-name-part taxon-name-part-type="genus" reg="Eucrate">Eucrate</tp:taxon-name-part> <tp:taxon-name-part taxon-name-part-type="species" reg="tripunctata">tripunctata</tp:taxon-name-part></tp:taxon-name></italic>, male (31.29 × 25.03 mm) (MBM287002). <bold>A</bold>. Overall; <bold>B</bold>. Carapace; <bold>C</bold>. Frontal view; <bold>D</bold>. Thoracic sternites and abdomen; <bold>E</bold>. Right cheliped; <bold>F</bold>. Left cheliped. Scale bars: 10 mm.</p></caption><graphic xmlns:xlink="http://www.w3.org/1999/xlink" xlink:href="zookeys-1284-185_article-193896__-g007.jpg" id="oo_1708958.jpg" position="float" orientation="portrait" xlink:type="simple"><uri content-type="original_file" xlink:type="simple">https://binary.pensoft.net/fig/1708958</uri></graphic></fig><fig id="F8" position="float" orientation="portrait"><object-id xmlns:xlink="http://www.w3.org/1999/xlink" content-type="doi" xlink:type="simple">10.3897/zookeys.1284.193896.figure8</object-id><object-id xmlns:xlink="http://www.w3.org/1999/xlink" content-type="arpha" xlink:type="simple">76523365-166A-5DDB-8F2F-1BEF231EE79E</object-id><label>Figure 8.</label><caption><p><italic><tp:taxon-name><tp:taxon-name-part taxon-name-part-type="genus" reg="Eucrate">Eucrate</tp:taxon-name-part> <tp:taxon-name-part taxon-name-part-type="species" reg="tripunctata">tripunctata</tp:taxon-name-part></tp:taxon-name></italic>, holotype, male (34.4 × 25.6 mm) (W3034). <bold>A</bold>. Overall; <bold>B</bold>. Carapace; <bold>C</bold>. Frontal view; <bold>D</bold>. Thoracic sternites and abdomen; <bold>E</bold>. Right cheliped; <bold>F</bold>. Left cheliped. Scale bars: 10 mm.</p></caption><graphic xmlns:xlink="http://www.w3.org/1999/xlink" xlink:href="zookeys-1284-185_article-193896__-g008.jpg" id="oo_1708959.jpg" position="float" orientation="portrait" xlink:type="simple"><uri content-type="original_file" xlink:type="simple">https://binary.pensoft.net/fig/1708959</uri></graphic></fig><fig id="F9" position="float" orientation="portrait"><object-id xmlns:xlink="http://www.w3.org/1999/xlink" content-type="doi" xlink:type="simple">10.3897/zookeys.1284.193896.figure9</object-id><object-id xmlns:xlink="http://www.w3.org/1999/xlink" content-type="arpha" xlink:type="simple">7234717E-ED60-57C0-846C-E28948B32801</object-id><label>Figure 9.</label><caption><p><italic><tp:taxon-name><tp:taxon-name-part taxon-name-part-type="genus" reg="Eucrate">Eucrate</tp:taxon-name-part> <tp:taxon-name-part taxon-name-part-type="species" reg="tripunctata">tripunctata</tp:taxon-name-part></tp:taxon-name></italic>, paratypes. <bold>A–C</bold>. Females (26.0–29.7 × 23.8–20.6 mm) (W3034); <bold>D</bold>. Male (33.6 × 21.2 mm) (W1070); <bold>E</bold>. Female (46.4 × 37.6 mm) (W1190); <bold>F</bold>. male (34.6 × 25.1 mm) (W1496).</p></caption><graphic xmlns:xlink="http://www.w3.org/1999/xlink" xlink:href="zookeys-1284-185_article-193896__-g009.jpg" id="oo_1708960.jpg" position="float" orientation="portrait" xlink:type="simple"><uri content-type="original_file" xlink:type="simple">https://binary.pensoft.net/fig/1708960</uri></graphic></fig><fig id="F10" position="float" orientation="portrait"><object-id xmlns:xlink="http://www.w3.org/1999/xlink" content-type="doi" xlink:type="simple">10.3897/zookeys.1284.193896.figure10</object-id><object-id xmlns:xlink="http://www.w3.org/1999/xlink" content-type="arpha" xlink:type="simple">F81A7BEC-D8F8-5528-A3EE-77D0F3EB8A18</object-id><label>Figure 10.</label><caption><p><italic><tp:taxon-name><tp:taxon-name-part taxon-name-part-type="genus" reg="Eucrate">Eucrate</tp:taxon-name-part> <tp:taxon-name-part taxon-name-part-type="species" reg="tripunctata">tripunctata</tp:taxon-name-part></tp:taxon-name></italic>, paratypes. <bold>A</bold>. Female (19.8 × 15.8 mm) (W3029); <bold>B</bold>. Female (24.8 × 18.4 mm) (W1541); <bold>C</bold>. Female (24.87 × 19.1 mm) (W3030).</p></caption><graphic xmlns:xlink="http://www.w3.org/1999/xlink" xlink:href="zookeys-1284-185_article-193896__-g010.jpg" id="oo_1708961.jpg" position="float" orientation="portrait" xlink:type="simple"><uri content-type="original_file" xlink:type="simple">https://binary.pensoft.net/fig/1708961</uri></graphic></fig><fig id="F3" position="float" orientation="portrait"><object-id xmlns:xlink="http://www.w3.org/1999/xlink" content-type="doi" xlink:type="simple">10.3897/zookeys.1284.193896.figure3</object-id><object-id xmlns:xlink="http://www.w3.org/1999/xlink" content-type="arpha" xlink:type="simple">515C0D71-5D9E-55ED-9A45-A42F5638D607</object-id><label>Figure 3.</label><caption><p><abbrev xmlns:xlink="http://www.w3.org/1999/xlink" xlink:title="scanning electron microscope" xlink:type="simple">SEM</abbrev> of the male gonopods. <bold>A</bold>. <abbrev xmlns:xlink="http://www.w3.org/1999/xlink" xlink:title="first gonopod of male" xlink:type="simple">G1</abbrev> of <italic><tp:taxon-name><tp:taxon-name-part taxon-name-part-type="genus" reg="Eucrate">E.</tp:taxon-name-part> <tp:taxon-name-part taxon-name-part-type="species" reg="liui">liui</tp:taxon-name-part></tp:taxon-name></italic> sp. nov., distal part, ventral view; <bold>B</bold>. Same, showing the tip; <bold>C</bold>. Same, showing the bifid squamous spines; <bold>D</bold>. <abbrev xmlns:xlink="http://www.w3.org/1999/xlink" xlink:title="first gonopod of male" xlink:type="simple">G1</abbrev> of <italic><tp:taxon-name><tp:taxon-name-part taxon-name-part-type="genus" reg="Eucrate">E.</tp:taxon-name-part> <tp:taxon-name-part taxon-name-part-type="species" reg="tripunctata">tripunctata</tp:taxon-name-part></tp:taxon-name></italic>, distal part, ventral view; <bold>E</bold>. Same, showing the tip; <bold>F</bold>. Same, showing bifid squamous spines; <bold>G</bold>. <abbrev xmlns:xlink="http://www.w3.org/1999/xlink" xlink:title="second gonopod of male" xlink:type="simple">G2</abbrev> of <italic><tp:taxon-name><tp:taxon-name-part taxon-name-part-type="genus" reg="Eucrate">E.</tp:taxon-name-part> <tp:taxon-name-part taxon-name-part-type="species" reg="liui">liui</tp:taxon-name-part></tp:taxon-name></italic> sp. nov., distal part; <bold>H</bold>. <abbrev xmlns:xlink="http://www.w3.org/1999/xlink" xlink:title="second gonopod of male" xlink:type="simple">G2</abbrev> of <italic><tp:taxon-name><tp:taxon-name-part taxon-name-part-type="genus" reg="Eucrate">E.</tp:taxon-name-part> <tp:taxon-name-part taxon-name-part-type="species" reg="tripunctata">tripunctata</tp:taxon-name-part></tp:taxon-name></italic>, distal part; <bold>I</bold>. <abbrev xmlns:xlink="http://www.w3.org/1999/xlink" xlink:title="second gonopod of male" xlink:type="simple">G2</abbrev> subdistal lobe of <italic><tp:taxon-name><tp:taxon-name-part taxon-name-part-type="genus" reg="Eucrate">E.</tp:taxon-name-part> <tp:taxon-name-part taxon-name-part-type="species" reg="liui">liui</tp:taxon-name-part></tp:taxon-name></italic> sp. nov.; <bold>J</bold>. <abbrev xmlns:xlink="http://www.w3.org/1999/xlink" xlink:title="second gonopod of male" xlink:type="simple">G2</abbrev> subdistal lobe of <italic><tp:taxon-name><tp:taxon-name-part taxon-name-part-type="genus" reg="Eucrate">E.</tp:taxon-name-part> <tp:taxon-name-part taxon-name-part-type="species" reg="tripunctata">tripunctata</tp:taxon-name-part></tp:taxon-name></italic>.</p></caption><graphic xmlns:xlink="http://www.w3.org/1999/xlink" xlink:href="zookeys-1284-185_article-193896__-g003.jpg" id="oo_1708954.jpg" position="float" orientation="portrait" xlink:type="simple"><uri content-type="original_file" xlink:type="simple">https://binary.pensoft.net/fig/1708954</uri></graphic></fig></tp:treatment-sec><ref-list><ref id="B3"><mixed-citation xmlns:xlink="http://www.w3.org/1999/xlink" xlink:type="simple">Campbell BM (1969) The genus <italic><tp:taxon-name><tp:taxon-name-part taxon-name-part-type="genus">Eucrate</tp:taxon-name-part></tp:taxon-name></italic> (<tp:taxon-name><tp:taxon-name-part taxon-name-part-type="subphylum">Crustacea</tp:taxon-name-part></tp:taxon-name>: <tp:taxon-name><tp:taxon-name-part taxon-name-part-type="family">Goneplacidae</tp:taxon-name-part></tp:taxon-name>) in eastern Australia and the Indo-West Pacific. Memoirs of the Queensland Museum 15(3): 117–140.</mixed-citation></ref><ref id="B12"><mixed-citation xmlns:xlink="http://www.w3.org/1999/xlink" xlink:type="simple">Guinot D (1971) Recherches préliminaries sur les groupements naturels chez les crustacés décapodes brachyoures, VIII. Synthèse et bibliographie. Bulletin du Muséum national d’Histoire naturelle (Séries 2) 42(5): 1063–1090.</mixed-citation></ref><ref id="B6"><mixed-citation xmlns:xlink="http://www.w3.org/1999/xlink" xlink:type="simple">Davie PJF (2002) <tp:taxon-name><tp:taxon-name-part taxon-name-part-type="subphylum">Crustacea</tp:taxon-name-part></tp:taxon-name>: <tp:taxon-name><tp:taxon-name-part taxon-name-part-type="class">Malacostraca</tp:taxon-name-part></tp:taxon-name>: <tp:taxon-name><tp:taxon-name-part taxon-name-part-type="superorder">Eucarida</tp:taxon-name-part></tp:taxon-name> (Part 2): <tp:taxon-name><tp:taxon-name-part taxon-name-part-type="order">Decapoda</tp:taxon-name-part></tp:taxon-name> – <tp:taxon-name><tp:taxon-name-part taxon-name-part-type="infraorder">Anomura</tp:taxon-name-part></tp:taxon-name>, <tp:taxon-name><tp:taxon-name-part taxon-name-part-type="infraorder">Brachyura</tp:taxon-name-part></tp:taxon-name>. In: Wells A, Houston WWK (Eds) Zoological Catalogue of Australia, vol. 19.3B. CSIRO Publishing, Melbourne, xiv + 641 pp.</mixed-citation></ref><ref id="B21"><mixed-citation xmlns:xlink="http://www.w3.org/1999/xlink" xlink:type="simple">Ng PKL, Guinot D, Davie PJF (2008) Systema Brachyurorum: Part I. An annotated checklist of extant brachyuran crabs of the world. The Raffles Bulletin of Zoology 17: 1–286.</mixed-citation></ref><ref id="B5"><mixed-citation xmlns:xlink="http://www.w3.org/1999/xlink" xlink:type="simple">Castro P, Ng PKL (2010) Revision of the family <tp:taxon-name><tp:taxon-name-part taxon-name-part-type="family">Euryplacidae</tp:taxon-name-part></tp:taxon-name> Stimpson, 1871 (<tp:taxon-name><tp:taxon-name-part taxon-name-part-type="subphylum">Crustacea</tp:taxon-name-part></tp:taxon-name>: <tp:taxon-name><tp:taxon-name-part taxon-name-part-type="order">Decapoda</tp:taxon-name-part></tp:taxon-name>: <tp:taxon-name><tp:taxon-name-part taxon-name-part-type="infraorder">Brachyura</tp:taxon-name-part></tp:taxon-name>: <tp:taxon-name><tp:taxon-name-part taxon-name-part-type="superfamily">Goneplacoidea</tp:taxon-name-part></tp:taxon-name>). Zootaxa 2375: 1–30. <ext-link xlink:href="10.11646/zootaxa.2375.1.1" ext-link-type="doi" xlink:type="simple">https://doi.org/10.11646/zootaxa.2375.1.1</ext-link></mixed-citation></ref></ref-list></tp:taxon-treatment>
